# Supplementary material for: Interim Report of the Reactogenicity and Immunogenicity of Severe Acute Respiratory Syndrome Coronavirus 2 XBB–Containing Vaccines
Source: J Infect Dis. 2024 Feb 13;230(2):e279–86. doi: 10.1093/infdis/jiae067 (PMC11326827; doi:10.1093/infdis/jiae067)
Supplement: jiae067_Supplementary_Data [file jiae067_supplementary_data.zip]

Archive with 2 entries (2 files):
- Chalkias_JID78788R1_Supplement_Revised_Jan_26_Clean.docx
- Chalkias_P205_D29_Protocol_SAP.pdf
